# Supplementary material for: Subspecies Niche Specialization in the Oral Microbiome Is Associated with Nasopharyngeal Carcinoma Risk
Source: mSystems. 2020 Jul 7;5(4):e00065-20. doi: 10.1128/mSystems.00065-20 (PMC7343305; doi:10.1128/mSystems.00065-20)
Supplement: TABLE S3 [file mSystems.00065-20-st003.xlsx]

## Sheet: Sheet1
index	Disease Status						Tobacco Use						Taxonomy
asv	rate ratio	[95%	Conf Int]	fdr p	log2(ratio)	ANCOM W	rate ratio	[95%	Conf Int]	fdr p	log2(ratio)	ANCOM W	Phylum	Class	Order	Family	Genus
asv
Aggr-e345	0.7	0.64	0.76	5.506772423516367e-14	-0.694174	0.389344	1.03	0.94	1.13	0.9951098824467751	-0.239966	0.0286885	p__Proteobacteria	c__Gammaproteobacteria	o__Pasteurellales	f__Pasteurellaceae	g__Aggregatibacter
Aggr-6902	0.29	0.21	0.41	6.820256243260278e-11	-1.39235	0.278689	1.12	0.8	1.58	0.9951098824467751	-0.170827	0.0655738	p__Proteobacteria	c__Gammaproteobacteria	o__Pasteurellales	f__Pasteurellaceae	g__Aggregatibacter
Acti-280b	0.41	0.32	0.54	8.703982934489866e-09	-1.97541	0.438525	0.53	0.4	0.7	0.002254415251841566	-0.830884	0.0778689	p__Actinobacteria	c__Actinobacteria	o__Actinomycetales	f__Actinomycetaceae	g__Actinomyces
Tann-d159	0.68	0.6	0.76	9.697292788229195e-09	-0.734083	0.516393	1.04	0.91	1.19	0.9951098824467751	0.545778	0.0614754	p__Bacteroidetes	c__Bacteroidia	o__Bacteroidales	f__Porphyromonadaceae	g__Tannerella
Sele-f8cb	0.3	0.21	0.43	2.272840069972676e-08	-1.91547	0.32377	1.54	1.02	2.33	0.9951098824467751	0.0157967	0.0901639	p__Firmicutes	c__Clostridia	o__Clostridiales	f__Veillonellaceae	g__Selenomonas
Sele-f332	0.65	0.57	0.74	3.497398261548068e-08	-1.60989	0.360656	1.19	1.01	1.39	0.9951098824467751	-0.0994324	0.0409836	p__Firmicutes	c__Clostridia	o__Clostridiales	f__Veillonellaceae	g__Selenomonas
Trep-3aed	0.49	0.39	0.61	4.3597311955145e-08	-1.14472	0.602459	1.26	0.98	1.61	0.9951098824467751	0.611591	0.0286885	p__Spirochaetes	c__Spirochaetes	o__Spirochaetales	f__Spirochaetaceae	g__Treponema
Laut-de43	0.54	0.44	0.65	8.025962334795652e-08	-1.03084	0.229508	0.3	0.23	0.39	2.031279699390491e-16	-2.59744	0.209016	p__Proteobacteria	c__Betaproteobacteria	o__Burkholderiales	f__Burkholderiaceae	g__Lautropia
Myco-380f	0.59	0.49	0.69	8.138199188833577e-08	-0.924535	0.688525	1.07	0.88	1.31	0.9951098824467751	0.483321	0.0819672	p__Tenericutes	c__Mollicutes	o__Mycoplasmatales	f__Mycoplasmataceae	g__Mycoplasma
Aggr-8ad3	0.36	0.26	0.5	1.686520745271226e-07	-1.13521	0.377049	0.99	0.72	1.36	0.9951098824467751	-0.239011	0.0778689	p__Proteobacteria	c__Gammaproteobacteria	o__Pasteurellales	f__Pasteurellaceae	g__Aggregatibacter
Neis-dbad	0.61	0.52	0.72	2.992379037616315e-07	-0.32358	0.20082	0.76	0.63	0.91	0.7329577932234987	-0.248849	0.0696721	p__Proteobacteria	c__Betaproteobacteria	o__Neisseriales	f__Neisseriaceae	f__Neisseriaceae
Tann-eff2	0.62	0.53	0.72	3.484456049262151e-07	-0.76163	0.368852	0.94	0.78	1.12	0.9951098824467751	-0.136697	0.057377	p__Bacteroidetes	c__Bacteroidia	o__Bacteroidales	f__Porphyromonadaceae	g__Tannerella
Sele-d155	0.58	0.48	0.7	3.836969963787281e-06	-0.646121	0.266393	1	0.8	1.25	0.9951098824467751	-0.0616333	0.0491803	p__Firmicutes	c__Clostridia	o__Clostridiales	f__Veillonellaceae	g__Selenomonas
Trep-00f0	0.35	0.24	0.5	4.433387156794467e-06	-1.07028	0.754098	1.43	0.94	2.17	0.9951098824467751	0.282104	0.045082	p__Spirochaetes	c__Spirochaetes	o__Spirochaetales	f__Spirochaetaceae	g__Treponema
Geme-ae3b	0.73	0.66	0.82	5.052432263716712e-06	0.122737	0.045082	0.97	0.86	1.1	0.9951098824467751	-0.167568	0.0163934	p__Firmicutes	c__Bacilli	o__Gemellales	f__Gemellaceae	f__Gemellaceae
Haem-7aaf	0.9	0.86	0.93	7.704592773764032e-06	-0.179324	0.139344	1.01	0.97	1.06	0.9951098824467751	0.0439977	0.0286885	p__Proteobacteria	c__Gammaproteobacteria	o__Pasteurellales	f__Pasteurellaceae	g__Haemophilus
Porp-fd4f	0.81	0.75	0.87	7.777495870874088e-06	-0.186659	0.110656	0.94	0.87	1.02	0.9951098824467751	0.0318162	0.0122951	p__Bacteroidetes	c__Bacteroidia	o__Bacteroidales	f__Porphyromonadaceae	g__Porphyromonas
Aggr-8615	0.79	0.73	0.86	1.548755063498798e-05	-0.501844	0.159836	0.98	0.88	1.08	0.9951098824467751	-0.430339	0.0983607	p__Proteobacteria	c__Gammaproteobacteria	o__Pasteurellales	f__Pasteurellaceae	g__Aggregatibacter
Sele-1eda	0.57	0.46	0.7	2.76247489066881e-05	-1.20513	0.282787	0.95	0.74	1.2	0.9951098824467751	0.371794	0.057377	p__Firmicutes	c__Clostridia	o__Clostridiales	f__Veillonellaceae	g__Selenomonas
Trep-15ff	0.51	0.4	0.66	2.799564354989049e-05	-0.918047	0.454918	1.08	0.82	1.41	0.9951098824467751	0.438441	0.00819672	p__Spirochaetes	c__Spirochaetes	o__Spirochaetales	f__Spirochaetaceae	g__Treponema
Veil-6e24	0.86	0.82	0.91	2.937103175124323e-05	-0.12431	0.196721	0.95	0.9	1.01	0.9951098824467751	0.303954	0.0122951	p__Firmicutes	c__Clostridia	o__Clostridiales	f__Veillonellaceae	g__Veillonella
Trep-f82c	0.44	0.32	0.61	7.940821817842613e-05	-1.28502	0.754098	1.32	0.92	1.9	0.9951098824467751	0.469129	0.0204918	p__Spirochaetes	c__Spirochaetes	o__Spirochaetales	f__Spirochaetaceae	g__Treponema
Capn-b375	0.56	0.45	0.71	0.0001976258935634518	-0.55674	0.127049	0.89	0.69	1.14	0.9951098824467751	-0.601798	0.0368852	p__Bacteroidetes	c__Flavobacteriia	o__Flavobacteriales	f__Flavobacteriaceae	g__Capnocytophaga
Gran-7770	1.26	1.15	1.38	0.0002197295701141898	0.827867	0.954918	1.48	1.29	1.7	1.054849793881145e-05	0.577627	0.790984	p__Firmicutes	c__Bacilli	o__Lactobacillales	f__Carnobacteriaceae	g__Granulicatella
Desu-e8fa	0.47	0.35	0.64	0.0002228743897792204	-0.800049	0.405738	1.49	1.04	2.14	0.9951098824467751	0.754023	0.25	p__Proteobacteria	c__Deltaproteobacteria	o__Desulfobacterales	f__Desulfobulbaceae	g__Desulfobulbus
Prev-603e	0.77	0.69	0.85	0.0002460554118789522	-0.212808	0.110656	0.9	0.8	1.02	0.9951098824467751	-0.470651	0.405738	p__Bacteroidetes	c__Bacteroidia	o__Bacteroidales	f__Prevotellaceae	g__Prevotella
ML61-a259	0.52	0.4	0.68	0.0004148380631603756	-0.700876	0.262295	1.14	0.84	1.54	0.9951098824467751	0.439358	0.0368852	p__Tenericutes	c__RF3	o__ML615J-28	o__ML615J-28	o__ML615J-28
Gran-5a37	0.81	0.74	0.89	0.0006038716961236461	-0.180597	0.0737705	0.74	0.67	0.81	2.202847155969945e-08	-0.270876	0.516393	p__Firmicutes	c__Bacilli	o__Lactobacillales	f__Carnobacteriaceae	g__Granulicatella
Trep-d988	0.4	0.27	0.58	0.0006157091141575507	-1.04314	0.733607	0.84	0.57	1.24	0.9951098824467751	-0.019726	0.00819672	p__Spirochaetes	c__Spirochaetes	o__Spirochaetales	f__Spirochaetaceae	g__Treponema
Neis-3d62	0.66	0.56	0.79	0.0006298448269280625	-1.13782	0.209016	0.48	0.39	0.6	1.040344919285306e-08	-1.13727	0.127049	p__Proteobacteria	c__Betaproteobacteria	o__Neisseriales	f__Neisseriaceae	f__Neisseriaceae
Palu-a096	0.61	0.5	0.76	0.0008647936846340002	-0.913222	0.295082	1.05	0.83	1.34	0.9951098824467751	0.0688875	0.0491803	p__Bacteroidetes	c__Bacteroidia	o__Bacteroidales	f__Porphyromonadaceae	g__Paludibacter
Porp-5f2c	0.75	0.66	0.85	0.001108493099566799	-0.730352	0.262295	0.96	0.83	1.11	0.9951098824467751	-0.21649	0.0286885	p__Bacteroidetes	c__Bacteroidia	o__Bacteroidales	f__Porphyromonadaceae	g__Porphyromonas
Bull-3cc6	0.55	0.43	0.72	0.001419093735491828	-0.190415	0.0942623	1.56	1.15	2.11	0.8938545467807478	0.821931	0.0901639	p__Firmicutes	c__Erysipelotrichi	o__Erysipelotrichales	f__Erysipelotrichaceae	g__Bulleidia
Veil-3371	0.71	0.61	0.82	0.001532466586075569	-0.260382	0.151639	0.79	0.67	0.93	0.9951098824467751	0.28551	0.0327869	p__Firmicutes	c__Clostridia	o__Clostridiales	f__Veillonellaceae	g__Veillonella
Sele-3d22	0.51	0.37	0.68	0.001642610232001264	-0.0935188	0.213115	1.95	1.28	2.97	0.3645190224192424	0.773164	0.0983607	p__Firmicutes	c__Clostridia	o__Clostridiales	f__Veillonellaceae	g__Selenomonas
Capn-8ca0	0.64	0.53	0.78	0.001719163549687699	-0.929503	0.196721	0.76	0.61	0.95	0.9951098824467751	-0.334715	0.209016	p__Bacteroidetes	c__Flavobacteriia	o__Flavobacteriales	f__Flavobacteriaceae	g__Capnocytophaga
Cory-b6e8	0.62	0.5	0.76	0.002253605237703466	-0.526033	0.172131	0.91	0.7	1.19	0.9951098824467751	0.326839	0.045082	p__Actinobacteria	c__Actinobacteria	o__Actinomycetales	f__Corynebacteriaceae	g__Corynebacterium
Dial-3fcb	0.83	0.77	0.9	0.002815322918403026	-0.0975616	0.204918	1.1	0.99	1.22	0.9951098824467751	0.623372	0.102459	p__Firmicutes	c__Clostridia	o__Clostridiales	f__Veillonellaceae	g__Dialister
Porp-ce23	0.8	0.73	0.89	0.00341256188758086	-0.163617	0.118852	0.79	0.71	0.88	0.007568956066058703	-0.650184	0.262295	p__Bacteroidetes	c__Bacteroidia	o__Bacteroidales	f__Porphyromonadaceae	g__Porphyromonas
Prev-ff51	0.42	0.28	0.62	0.003730326039414967	-0.759194	0.110656	1.61	0.99	2.62	0.9951098824467751	0.291765	0.057377	p__Bacteroidetes	c__Bacteroidia	o__Bacteroidales	f__Prevotellaceae	g__Prevotella
Neis-50f1	0.46	0.33	0.66	0.004700710050676855	-0.833682	0.168033	1.92	1.21	3.04	0.9951098824467751	1.05227	0.135246	p__Proteobacteria	c__Betaproteobacteria	o__Neisseriales	f__Neisseriaceae	g__Neisseria
Prev-69fc	0.63	0.51	0.78	0.005992174995755003	-0.22322	0.127049	1.28	0.97	1.68	0.9951098824467751	0.345447	0.0491803	p__Bacteroidetes	c__Bacteroidia	o__Bacteroidales	f__Prevotellaceae	g__Prevotella
Coma-f647	0.52	0.38	0.71	0.01034988649426422	-0.779262	0.184426	0.65	0.45	0.92	0.9951098824467751	0.0309469	0.102459	p__Proteobacteria	c__Betaproteobacteria	o__Burkholderiales	f__Comamonadaceae	f__Comamonadaceae
[Pre-f19d	0.52	0.38	0.72	0.01139353569054845	-1.05845	0.327869	1.25	0.85	1.83	0.9951098824467751	0.0578078	0.0163934	p__Bacteroidetes	c__Bacteroidia	o__Bacteroidales	f__[Paraprevotellaceae]	g__[Prevotella]
Card-ae8f	0.51	0.36	0.71	0.01191422224192563	-0.58594	0.17623	1.37	0.93	2	0.9951098824467751	0.321052	0.0737705	p__Proteobacteria	c__Gammaproteobacteria	o__Cardiobacteriales	f__Cardiobacteriaceae	g__Cardiobacterium
Tann-14a7	0.45	0.31	0.67	0.01384247336682166	-0.524728	0.118852	2.04	1.23	3.37	0.9951098824467751	1.266	0.0532787	p__Bacteroidetes	c__Bacteroidia	o__Bacteroidales	f__Porphyromonadaceae	g__Tannerella
Trep-8501	0.61	0.48	0.78	0.01540009990562801	-0.852762	0.254098	1.19	0.89	1.58	0.9951098824467751	0.480144	0.0327869	p__Spirochaetes	c__Spirochaetes	o__Spirochaetales	f__Spirochaetaceae	g__Treponema
Lact-eca9	1.85	1.36	2.52	0.01764518403226785	2.79962	0.897541	1.3	0.88	1.93	0.9951098824467751	0.474438	0	p__Firmicutes	c__Bacilli	o__Lactobacillales	f__Lactobacillaceae	g__Lactobacillus
Acti-693b	0.49	0.34	0.71	0.02484639894279015	-0.328351	0.155738	2.77	1.67	4.6	0.01819607056583152	1.84474	0.0778689	p__Actinobacteria	c__Actinobacteria	o__Actinomycetales	f__Actinomycetaceae	g__Actinomyces
Acti-041e	0.58	0.44	0.77	0.02829219985826727	-0.767829	0.139344	0.54	0.39	0.75	0.05059441076124601	-0.99348	0.0696721	p__Proteobacteria	c__Gammaproteobacteria	o__Pasteurellales	f__Pasteurellaceae	g__Actinobacillus
Prev-4fe5	0.5	0.35	0.72	0.03238215583370876	-0.65199	0.0983607	0.81	0.55	1.19	0.9951098824467751	-0.700266	0.0368852	p__Bacteroidetes	c__Bacteroidia	o__Bacteroidales	f__Prevotellaceae	g__Prevotella
Capn-571e	0.56	0.41	0.76	0.04052127440120577	-1.22636	0.0778689	1.06	0.76	1.48	0.9951098824467751	-0.554721	0.131148	p__Bacteroidetes	c__Flavobacteriia	o__Flavobacteriales	f__Flavobacteriaceae	g__Capnocytophaga
Prev-da4d	0.64	0.5	0.81	0.04756761461995682	-1.12622	0.364754	1.54	1.14	2.1	0.9951098824467751	0.478713	0.057377	p__Bacteroidetes	c__Bacteroidia	o__Bacteroidales	f__Prevotellaceae	g__Prevotella
Neis-c3d7	0.56	0.41	0.77	0.05559823311756824	-0.832555	0.233607	0.61	0.42	0.87	0.9951098824467751	-1.24031	0.110656	p__Proteobacteria	c__Betaproteobacteria	o__Neisseriales	f__Neisseriaceae	f__Neisseriaceae
Eike-b3b9	0.5	0.35	0.73	0.05559823311756824	-0.440264	0.209016	0.55	0.36	0.85	0.9951098824467751	-1.06287	0.110656	p__Proteobacteria	c__Betaproteobacteria	o__Neisseriales	f__Neisseriaceae	g__Eikenella
Trep-1f71	0.57	0.42	0.77	0.05663945952035078	-0.616192	0.102459	0.87	0.61	1.24	0.9951098824467751	0.00624997	0.00819672	p__Spirochaetes	c__Spirochaetes	o__Spirochaetales	f__Spirochaetaceae	g__Treponema
Trep-2436	0.61	0.46	0.8	0.06192104462763088	-0.442685	0.00819672	1.12	0.82	1.55	0.9951098824467751	0.393026	0.00409836	p__Spirochaetes	c__Spirochaetes	o__Spirochaetales	f__Spirochaetaceae	g__Treponema
Trep-b5ad	0.51	0.36	0.74	0.06856130083232784	-0.945379	0.262295	1.08	0.72	1.62	0.9951098824467751	0.370843	0.00819672	p__Spirochaetes	c__Spirochaetes	o__Spirochaetales	f__Spirochaetaceae	g__Treponema
Prev-fb41	0.72	0.6	0.86	0.0819020993107474	-0.371225	0.0983607	0.65	0.53	0.79	0.004912821957370625	-0.497788	0.377049	p__Bacteroidetes	c__Bacteroidia	o__Bacteroidales	f__Prevotellaceae	g__Prevotella
Card-2e78	0.79	0.69	0.9	0.09821268538548639	-0.221128	0.127049	0.72	0.61	0.85	0.02505171143370964	-0.915157	0.118852	p__Proteobacteria	c__Gammaproteobacteria	o__Cardiobacteriales	f__Cardiobacteriaceae	g__Cardiobacterium
Porp-c6ea	0.52	0.36	0.76	0.1084260472904249	-1.25574	0.282787	1.05	0.68	1.61	0.9951098824467751	0.502971	0.0491803	p__Bacteroidetes	c__Bacteroidia	o__Bacteroidales	f__Porphyromonadaceae	g__Porphyromonas
Neis-2a88	0.61	0.45	0.81	0.1177242542118175	-0.167736	0.180328	16.71	8.16	34.24	3.372368108653992e-12	3.3847	0.229508	p__Proteobacteria	c__Betaproteobacteria	o__Neisseriales	f__Neisseriaceae	g__Neisseria
Trep-40a8	0.56	0.4	0.78	0.1329187550751343	-0.651072	0.0491803	0.93	0.63	1.36	0.9951098824467751	-0.0399821	0.00409836	p__Spirochaetes	c__Spirochaetes	o__Spirochaetales	f__Spirochaetaceae	g__Treponema
Neis-29ba	0.85	0.78	0.94	0.1457622864844764	-0.114322	0.118852	1.08	0.96	1.21	0.9951098824467751	0.0564226	0.0614754	p__Proteobacteria	c__Betaproteobacteria	o__Neisseriales	f__Neisseriaceae	f__Neisseriaceae
Prev-2052	0.53	0.36	0.77	0.1517994527803085			0.77	0.51	1.17	0.9951098824467751			p__Bacteroidetes	c__Bacteroidia	o__Bacteroidales	f__Prevotellaceae	g__Prevotella
[Pre-3e95	0.62	0.47	0.82	0.156357193805092	-1.09764	0.143443	1.45	1	2.1	0.9951098824467751	0.406187	0.0286885	p__Bacteroidetes	c__Bacteroidia	o__Bacteroidales	f__[Paraprevotellaceae]	g__[Prevotella]
Odor-481e	0.57	0.41	0.8	0.1587731188607112	-0.305285	0.135246	1.28	0.86	1.92	0.9951098824467751	0.89616	0.0778689	p__Bacteroidetes	c__Bacteroidia	o__Bacteroidales	f__[Odoribacteraceae]	g__Odoribacter
Eike-8a65	0.67	0.53	0.85	0.1639188480029012	0.0248093	0.192623	0.75	0.56	0.99	0.9951098824467751	-1.14007	0.0819672	p__Proteobacteria	c__Betaproteobacteria	o__Neisseriales	f__Neisseriaceae	g__Eikenella
Veil-bf01	1.53	1.19	1.97	0.1723652027348283	2.79912	0.381148	1.13	0.81	1.57	0.9951098824467751	0.770623	0.0860656	p__Firmicutes	c__Clostridia	o__Clostridiales	f__Veillonellaceae	g__Veillonella
Mega-1299	0.68	0.53	0.85	0.1895290753427137	-0.944733	0.131148	1.21	0.9	1.62	0.9951098824467751	0.599902	0.0696721	p__Firmicutes	c__Clostridia	o__Clostridiales	f__Veillonellaceae	g__Megasphaera
Trep-acac	0.64	0.49	0.84	0.2189613957372122	0.0412671	0.0368852	1.14	0.82	1.58	0.9951098824467751	0.448859	0.00409836	p__Spirochaetes	c__Spirochaetes	o__Spirochaetales	f__Spirochaetaceae	g__Treponema
Porp-7688	0.79	0.68	0.91	0.2265447183378958	-0.710359	0.221311	1.09	0.91	1.31	0.9951098824467751	0.496515	0.0327869	p__Bacteroidetes	c__Bacteroidia	o__Bacteroidales	f__Porphyromonadaceae	g__Porphyromonas
Prev-71e7	0.73	0.61	0.89	0.2265447183378958	-0.385138	0.0860656	0.53	0.43	0.66	1.728542752294214e-06	-0.596622	0.340164	p__Bacteroidetes	c__Bacteroidia	o__Bacteroidales	f__Prevotellaceae	g__Prevotella
Prev-04b7	0.84	0.76	0.94	0.260497824625097	-0.236473	0.0778689	0.85	0.76	0.96	0.9951098824467751	-0.00115496	0.0286885	p__Bacteroidetes	c__Bacteroidia	o__Bacteroidales	f__Prevotellaceae	g__Prevotella
Bact-b2e1	0.58	0.41	0.82	0.3183604930922302	-0.801695	0.0696721	1.52	0.97	2.36	0.9951098824467751	-0.300633	0.00409836	p__Bacteroidetes	c__Bacteroidia	o__Bacteroidales	o__Bacteroidales	o__Bacteroidales
[Pre-38e9	1.77	1.23	2.55	0.3379485479050227	1.65968	0.57377	1.16	0.73	1.85	0.9951098824467751	-0.0531951	0.0491803	p__Bacteroidetes	c__Bacteroidia	o__Bacteroidales	f__[Paraprevotellaceae]	g__[Prevotella]
Acti-2aaf	0.81	0.71	0.93	0.4004193710290174	-0.0823853	0.0778689	0.86	0.74	1	0.9951098824467751	0.284986	0.0245902	p__Actinobacteria	c__Actinobacteria	o__Actinomycetales	f__Actinomycetaceae	g__Actinomyces
Stre-b566	0.91	0.85	0.97	0.4213612596648333	0.869766	0.836066	1.12	1.02	1.22	0.9951098824467751	0.390697	0.00819672	p__Firmicutes	c__Bacilli	o__Lactobacillales	f__Streptococcaceae	g__Streptococcus
Bact-9c5e	0.57	0.4	0.82	0.4324765690607605	-0.280012	0.057377	1.25	0.79	1.98	0.9951098824467751	0.223376	0.00819672	p__Bacteroidetes	c__Bacteroidia	o__Bacteroidales	o__Bacteroidales	o__Bacteroidales
Trep-8ef0	0.57	0.39	0.82	0.4324765690607605	-1.10309	0.581967	1.42	0.92	2.2	0.9951098824467751	0.489252	0.0245902	p__Spirochaetes	c__Spirochaetes	o__Spirochaetales	f__Spirochaetaceae	g__Treponema
Neis-d511	0.6	0.43	0.84	0.4592971024464393	-0.844706	0.192623	1.61	1.02	2.53	0.9951098824467751	-0.499256	0.135246	p__Proteobacteria	c__Betaproteobacteria	o__Neisseriales	f__Neisseriaceae	g__Neisseria
Mora-d53a	0.65	0.49	0.86	0.4759537890776525	-0.127663	0.135246	0.42	0.3	0.58	4.07922280785037e-05	-2.08224	0.258197	p__Proteobacteria	c__Gammaproteobacteria	o__Pseudomonadales	f__Moraxellaceae	g__Moraxella
Trep-07a3	0.64	0.47	0.86	0.4921313685268365	-0.698338	0.057377	0.95	0.67	1.36	0.9951098824467751	0.229347	0.00409836	p__Spirochaetes	c__Spirochaetes	o__Spirochaetales	f__Spirochaetaceae	g__Treponema
Acti-1d12	0.57	0.39	0.83	0.4935931917572511	-0.738735	0.245902	0.86	0.57	1.31	0.9951098824467751	0.114393	0.0860656	p__Actinobacteria	c__Actinobacteria	o__Actinomycetales	f__Actinomycetaceae	g__Actinomyces
[Pre-29fd	0.63	0.46	0.85	0.5068097139996267	-1.23333	0.168033	0.96	0.68	1.35	0.9951098824467751	0.68775	0.0122951	p__Bacteroidetes	c__Bacteroidia	o__Bacteroidales	f__[Paraprevotellaceae]	g__[Prevotella]
Eike-83a3	1.4	1.12	1.75	0.5531057409823111	0.575592	0.233607	1.3	0.96	1.75	0.9951098824467751	0.60418	0.155738	p__Proteobacteria	c__Betaproteobacteria	o__Neisseriales	f__Neisseriaceae	g__Eikenella
Trep-624a	0.7	0.55	0.89	0.6463609257150257	-0.413809	0.0286885	1.14	0.84	1.54	0.9951098824467751	-0.110456	0.00409836	p__Spirochaetes	c__Spirochaetes	o__Spirochaetales	f__Spirochaetaceae	g__Treponema
[Wee-6b1b	0.9	0.83	0.97	0.6643599202049669	-0.455518	0.168033	0.89	0.82	0.97	0.9951098824467751	-0.0187042	0.0942623	p__Bacteroidetes	c__Flavobacteriia	o__Flavobacteriales	f__[Weeksellaceae]	f__[Weeksellaceae]
Porp-958e	0.59	0.41	0.85	0.7926493146873683	-0.534985	0.118852	0.48	0.31	0.75	0.2680727313865469	-0.722661	0.114754	p__Bacteroidetes	c__Bacteroidia	o__Bacteroidales	f__Porphyromonadaceae	g__Porphyromonas
Sele-6919	0.74	0.6	0.92	0.885478345468145	0.291399	0.168033	0.89	0.68	1.16	0.9951098824467751	-0.178263	0.0860656	p__Firmicutes	c__Clostridia	o__Clostridiales	f__Veillonellaceae	g__Selenomonas
Prev-bd21	0.77	0.64	0.93	0.9535519749339696	-0.851925	0.32377	1.03	0.83	1.28	0.9951098824467751	0.129959	0.0245902	p__Bacteroidetes	c__Bacteroidia	o__Bacteroidales	f__Prevotellaceae	g__Prevotella
Neis-8fde	0.79	0.67	0.94	0.9637428678385643	-0.155954	0.131148	1.07	0.88	1.3	0.9951098824467751	-0.239472	0.0532787	p__Proteobacteria	c__Betaproteobacteria	o__Neisseriales	f__Neisseriaceae	g__Neisseria
Stre-8667	1.55	1.11	2.17	0.9703873859677064	1.39926	0.631148	1.39	0.88	2.19	0.9951098824467751	0.427059	0.0122951	p__Firmicutes	c__Bacilli	o__Lactobacillales	f__Streptococcaceae	g__Streptococcus
Haem-d3bf	1.51	1.04	2.19	0.9703873859677064	1.29755	0.360656	0.6	0.38	0.97	0.9951098824467751	-0.846649	0.0819672	p__Proteobacteria	c__Gammaproteobacteria	o__Pasteurellales	f__Pasteurellaceae	g__Haemophilus
Stre-2406	1.31	0.96	1.79	0.9703873859677064	1.15175	0.79918	0.96	0.64	1.46	0.9951098824467751	0.45515	0.00819672	p__Firmicutes	c__Bacilli	o__Lactobacillales	f__Streptococcaceae	g__Streptococcus
Acti-2f02	1.26	0.97	1.65	0.9703873859677064	1.39616	0.270492	0.66	0.47	0.92	0.9951098824467751	-0.147327	0.057377	p__Actinobacteria	c__Actinobacteria	o__Actinomycetales	f__Actinomycetaceae	g__Actinomyces
Neis-1a97	1.22	0.84	1.77	0.9703873859677064	0.561694	0.221311	0.96	0.59	1.58	0.9951098824467751	-0.561687	0.135246	p__Proteobacteria	c__Betaproteobacteria	o__Neisseriales	f__Neisseriaceae	f__Neisseriaceae
King-8496	1.21	0.94	1.55	0.9703873859677064	1.26482	0.25	1.65	1.13	2.41	0.9951098824467751	0.221471	0.143443	p__Proteobacteria	c__Betaproteobacteria	o__Neisseriales	f__Neisseriaceae	g__Kingella
Acti-4e61	1.2	0.99	1.46	0.9703873859677064	1.65893	0.5	0.82	0.65	1.04	0.9951098824467751	0.13161	0.0409836	p__Actinobacteria	c__Actinobacteria	o__Actinomycetales	f__Actinomycetaceae	g__Actinomyces
Stre-015f	1.2	0.94	1.52	0.9703873859677064	0.566206	0.631148	0.75	0.57	0.99	0.9951098824467751	0.142058	0.0122951	p__Firmicutes	c__Bacilli	o__Lactobacillales	f__Streptococcaceae	g__Streptococcus
Acti-dd7c	1.19	0.85	1.66	0.9703873859677064	0.427763	0.147541	0.48	0.32	0.72	0.0755379531747221	-1.04919	0.135246	p__Actinobacteria	c__Actinobacteria	o__Actinomycetales	f__Actinomycetaceae	g__Actinomyces
Prev-9fb6	1.16	0.84	1.59	0.9703873859677064	0.442582	0.155738	1.33	0.82	2.13	0.9951098824467751	0.271785	0.0532787	p__Bacteroidetes	c__Bacteroidia	o__Bacteroidales	f__Prevotellaceae	g__Prevotella
[Pre-d4b0	1.16	0.89	1.51	0.9703873859677064	0.258803	0.135246	1.22	0.86	1.73	0.9951098824467751	0.237957	0.0204918	p__Bacteroidetes	c__Bacteroidia	o__Bacteroidales	f__[Paraprevotellaceae]	g__[Prevotella]
Mega-c8a2	1.16	0.88	1.54	0.9703873859677064	-0.361834	0.172131	2.17	1.43	3.31	0.06404075712019879	1.0993	0.209016	p__Firmicutes	c__Clostridia	o__Clostridiales	f__Veillonellaceae	g__Megasphaera
Prev-defa	1.14	0.87	1.51	0.9703873859677064	1.44827	0.163934	1.85	1.21	2.84	0.9570249763603511	-0.533593	0.057377	p__Bacteroidetes	c__Bacteroidia	o__Bacteroidales	f__Prevotellaceae	g__Prevotella
Haem-e6a2	1.11	0.89	1.38	0.9703873859677064	0.124056	0.151639	0.7	0.53	0.91	0.9951098824467751	-0.652311	0.0532787	p__Proteobacteria	c__Gammaproteobacteria	o__Pasteurellales	f__Pasteurellaceae	g__Haemophilus
Prev-27ec	1.09	0.84	1.4	0.9703873859677064	-0.322552	0.114754	1.5	1.03	2.18	0.9951098824467751	0.362329	0.0491803	p__Bacteroidetes	c__Bacteroidia	o__Bacteroidales	f__Prevotellaceae	g__Prevotella
Acti-c105	1.09	0.86	1.38	0.9703873859677064	0.127413	0.155738	0.73	0.55	0.96	0.9951098824467751	-0.75315	0.0860656	p__Proteobacteria	c__Gammaproteobacteria	o__Pasteurellales	f__Pasteurellaceae	g__Actinobacillus
Capn-7b89	1.07	0.94	1.22	0.9703873859677064	0.286025	0.327869	0.83	0.7	0.97	0.9951098824467751	-0.484714	0.127049	p__Bacteroidetes	c__Flavobacteriia	o__Flavobacteriales	f__Flavobacteriaceae	g__Capnocytophaga
Mega-aacb	1.07	0.83	1.37	0.9703873859677064	-0.139713	0.184426	1.2	0.86	1.68	0.9951098824467751	1.10165	0.106557	p__Firmicutes	c__Clostridia	o__Clostridiales	f__Veillonellaceae	g__Megasphaera
Prev-4b21	1.06	0.83	1.34	0.9703873859677064	0.24256	0.106557	1.99	1.38	2.85	0.04485744727628557	1.18431	0.459016	p__Bacteroidetes	c__Bacteroidia	o__Bacteroidales	f__Prevotellaceae	g__Prevotella
Capn-f35b	1.06	0.88	1.27	0.9703873859677064	0.276361	0.143443	0.98	0.78	1.24	0.9951098824467751	-0.105692	0.0532787	p__Bacteroidetes	c__Flavobacteriia	o__Flavobacteriales	f__Flavobacteriaceae	g__Capnocytophaga
Acti-c0ba	1.05	0.84	1.3	0.9703873859677064	0.704391	0.143443	0.69	0.51	0.92	0.9951098824467751	-0.28806	0.0532787	p__Actinobacteria	c__Actinobacteria	o__Actinomycetales	f__Actinomycetaceae	g__Actinomyces
Capn-7080	1.05	0.89	1.24	0.9703873859677064	0.398429	0.307377	0.62	0.5	0.76	0.0007169262561434813	-0.761346	0.122951	p__Bacteroidetes	c__Flavobacteriia	o__Flavobacteriales	f__Flavobacteriaceae	g__Capnocytophaga
Stre-c0f8	1.05	0.91	1.22	0.9703873859677064	1.19231	0.901639	1.07	0.88	1.29	0.9951098824467751	-0.115612	0.00409836	p__Firmicutes	c__Bacilli	o__Lactobacillales	f__Streptococcaceae	g__Streptococcus
[Pre-e513	1.03	0.75	1.4	0.9703873859677064	0.850773	0.118852	0.8	0.54	1.18	0.9951098824467751	-0.805995	0.0368852	p__Bacteroidetes	c__Bacteroidia	o__Bacteroidales	f__[Paraprevotellaceae]	g__[Prevotella]
Veil-675d	1.03	0.93	1.14	0.9703873859677064	0.154015	0.0942623	1.41	1.21	1.65	0.003348214576710652	0.532938	0.307377	p__Firmicutes	c__Clostridia	o__Clostridiales	f__Veillonellaceae	g__Veillonella
Geme-8a62	1.03	0.99	1.07	0.9703873859677064	0.659132	0.844262	1	0.95	1.06	0.9951098824467751	-0.474659	0.0614754	p__Firmicutes	c__Bacilli	o__Gemellales	f__Gemellaceae	f__Gemellaceae
Bull-f2e6	1.03	0.75	1.42	0.9703873859677064	0.804722	0.122951	0.67	0.46	0.98	0.9951098824467751	0.594927	0.0122951	p__Firmicutes	c__Erysipelotrichi	o__Erysipelotrichales	f__Erysipelotrichaceae	g__Bulleidia
Neis-0235	1.03	0.96	1.12	0.9703873859677064	0.66414	0.135246	0.83	0.76	0.91	0.01873103428160363	-0.456402	0.127049	p__Proteobacteria	c__Betaproteobacteria	o__Neisseriales	f__Neisseriaceae	g__Neisseria
Acti-83cc	1.02	0.76	1.37	0.9703873859677064	0.479436	0.155738	1.08	0.76	1.53	0.9951098824467751	0.78374	0.0368852	p__Actinobacteria	c__Actinobacteria	o__Actinomycetales	f__Actinomycetaceae	g__Actinomyces
Capn-966a	1.02	0.94	1.1	0.9703873859677064	0.601614	0.471311	0.88	0.8	0.96	0.9052993535076345	-0.0697121	0.0204918	p__Bacteroidetes	c__Flavobacteriia	o__Flavobacteriales	f__Flavobacteriaceae	g__Capnocytophaga
Abio-2673	1.02	0.93	1.12	0.9703873859677064	1.15411	0.889344	0.87	0.78	0.98	0.9951098824467751	-0.351258	0.00409836	p__Firmicutes	c__Bacilli	o__Lactobacillales	f__Aerococcaceae	g__Abiotrophia
Acti-9e0b	1.01	0.77	1.32	0.9703873859677064	0.9347	0.163934	1.39	0.97	1.98	0.9951098824467751	0.972868	0.057377	p__Actinobacteria	c__Actinobacteria	o__Actinomycetales	f__Actinomycetaceae	g__Actinomyces
Prev-a61e	1.01	0.73	1.4	0.9703873859677064	1.11733	0.114754	1.89	1.18	3.03	0.9951098824467751	-0.151127	0.0409836	p__Bacteroidetes	c__Bacteroidia	o__Bacteroidales	f__Prevotellaceae	g__Prevotella
[Wee-b9fd	1.01	0.75	1.35	0.9703873859677064	-0.344602	0.0983607	0.91	0.63	1.32	0.9951098824467751	-0.541496	0.0245902	p__Bacteroidetes	c__Flavobacteriia	o__Flavobacteriales	f__[Weeksellaceae]	f__[Weeksellaceae]
Prev-cfdd	1.01	0.76	1.36	0.9703873859677064	0.139755	0.114754	1.13	0.74	1.72	0.9951098824467751	-0.642645	0.0368852	p__Bacteroidetes	c__Bacteroidia	o__Bacteroidales	f__Prevotellaceae	g__Prevotella
Sele-a147	1.01	0.75	1.37	0.9703873859677064	-0.114076	0.184426	1.1	0.74	1.63	0.9951098824467751	0.048132	0.102459	p__Firmicutes	c__Clostridia	o__Clostridiales	f__Veillonellaceae	g__Selenomonas
Prev-b7f2	1	0.92	1.08	0.9703873859677064	-0.0737621	0.045082	1.28	1.14	1.44	0.009643843219141818	0.579723	0.57377	p__Bacteroidetes	c__Bacteroidia	o__Bacteroidales	f__Prevotellaceae	g__Prevotella
Acti-49f8	0.99	0.77	1.28	0.9703873859677064	0.821751	0.327869	1.39	1.01	1.92	0.9951098824467751	1.33782	0.0860656	p__Actinobacteria	c__Actinobacteria	o__Actinomycetales	f__Actinomycetaceae	g__Actinomyces
Prev-a9d0	0.99	0.7	1.4	0.9703873859677064	0.191332	0.102459	0.96	0.62	1.49	0.9951098824467751	-0.294506	0.0368852	p__Bacteroidetes	c__Bacteroidia	o__Bacteroidales	f__Prevotellaceae	g__Prevotella
Sele-867b	0.99	0.69	1.4	0.9703873859677064	1.48609	0.204918	1.12	0.7	1.79	0.9951098824467751	0.300781	0.0819672	p__Firmicutes	c__Clostridia	o__Clostridiales	f__Veillonellaceae	g__Selenomonas
Stre-900d	0.99	0.85	1.16	0.9703873859677064	0.394611	0.254098	1.87	1.47	2.38	7.779513191982147e-05	0.409852	0.0245902	p__Firmicutes	c__Bacilli	o__Lactobacillales	f__Streptococcaceae	g__Streptococcus
Stre-953e	0.99	0.91	1.07	0.9703873859677064	0.386806	0.536885	0.89	0.81	0.98	0.9951098824467751	0.141215	0.00819672	p__Firmicutes	c__Bacilli	o__Lactobacillales	f__Streptococcaceae	g__Streptococcus
Veil-98e6	0.99	0.9	1.09	0.9703873859677064	-0.404998	0.0491803	1.16	1.02	1.31	0.9951098824467751	0.161673	0.0819672	p__Firmicutes	c__Clostridia	o__Clostridiales	f__Veillonellaceae	g__Veillonella
Stre-f24e	0.99	0.98	1	0.9703873859677064	0.0658719	0.602459	1	0.99	1	0.9951098824467751	-0.0506202	0.102459	p__Firmicutes	c__Bacilli	o__Lactobacillales	f__Streptococcaceae	g__Streptococcus
Porp-601a	0.98	0.77	1.24	0.9703873859677064	-0.297705	0.0860656	0.73	0.54	0.99	0.9951098824467751	-1.1366	0.0737705	p__Bacteroidetes	c__Bacteroidia	o__Bacteroidales	f__Porphyromonadaceae	g__Porphyromonas
Capn-8188	0.98	0.86	1.1	0.9703873859677064	0.29391	0.237705	0.96	0.82	1.11	0.9951098824467751	0.11572	0.0409836	p__Bacteroidetes	c__Flavobacteriia	o__Flavobacteriales	f__Flavobacteriaceae	g__Capnocytophaga
Bact-323e	0.97	0.77	1.22	0.9703873859677064	0.0528024	0.114754	0.95	0.72	1.27	0.9951098824467751	0.406125	0.0532787	p__Bacteroidetes	c__Bacteroidia	o__Bacteroidales	o__Bacteroidales	o__Bacteroidales
Geme-2d55	0.97	0.9	1.06	0.9703873859677064	0.59653	0.717213	1.04	0.94	1.15	0.9951098824467751	0.109482	0.0163934	p__Firmicutes	c__Bacilli	o__Gemellales	f__Gemellaceae	f__Gemellaceae
Mega-4765	0.97	0.77	1.23	0.9703873859677064	0.245603	0.155738	1.21	0.88	1.65	0.9951098824467751	0.143974	0.0901639	p__Firmicutes	c__Clostridia	o__Clostridiales	f__Veillonellaceae	g__Megasphaera
Stre-84b1	0.97	0.88	1.07	0.9703873859677064	0.124222	0.0860656	0.91	0.81	1.01	0.9951098824467751	0.401436	0	p__Firmicutes	c__Bacilli	o__Lactobacillales	f__Streptococcaceae	g__Streptococcus
Haem-2509	0.97	0.86	1.1	0.9703873859677064	0.523123	0.262295	0.85	0.74	0.99	0.9951098824467751	-0.773193	0.135246	p__Proteobacteria	c__Gammaproteobacteria	o__Pasteurellales	f__Pasteurellaceae	g__Haemophilus
Acti-8805	0.96	0.85	1.08	0.9703873859677064	0.298385	0.0901639	1.63	1.38	1.94	5.908381941672955e-06	1.51007	0.438525	p__Actinobacteria	c__Actinobacteria	o__Actinomycetales	f__Actinomycetaceae	g__Actinomyces
Prev-bba6	0.96	0.72	1.29	0.9703873859677064	0.800539	0.266393	1.51	0.99	2.29	0.9951098824467751	0.0396125	0.0409836	p__Bacteroidetes	c__Bacteroidia	o__Bacteroidales	f__Prevotellaceae	g__Prevotella
Laut-1539	0.96	0.79	1.16	0.9703873859677064	0.292637	0.17623	0.34	0.27	0.43	1.637098371310985e-15	-1.00589	0.188525	p__Proteobacteria	c__Betaproteobacteria	o__Burkholderiales	f__Burkholderiaceae	g__Lautropia
Laut-bcd6	0.96	0.87	1.06	0.9703873859677064	0.743237	0.168033	1.44	1.26	1.64	1.639616515509129e-05	0.47365	0.180328	p__Proteobacteria	c__Betaproteobacteria	o__Burkholderiales	f__Burkholderiaceae	g__Lautropia
Porp-b458	0.95	0.69	1.3	0.9703873859677064	0.128887	0.118852	0.9	0.6	1.33	0.9951098824467751	-0.571627	0.0491803	p__Bacteroidetes	c__Bacteroidia	o__Bacteroidales	f__Porphyromonadaceae	g__Porphyromonas
Eike-f59e	0.95	0.68	1.34	0.9703873859677064	0.357353	0.213115	0.79	0.51	1.22	0.9951098824467751	0.016277	0.118852	p__Proteobacteria	c__Betaproteobacteria	o__Neisseriales	f__Neisseriaceae	g__Eikenella
Prev-02e1	0.94	0.67	1.31	0.9703873859677064	0.672171	0.0983607	0.67	0.45	0.99	0.9951098824467751	0.628959	0.0327869	p__Bacteroidetes	c__Bacteroidia	o__Bacteroidales	f__Prevotellaceae	g__Prevotella
Gran-6959	0.94	0.88	1	0.9703873859677064	-0.165823	0.0901639	0.97	0.9	1.06	0.9951098824467751	-0.669542	0.168033	p__Firmicutes	c__Bacilli	o__Lactobacillales	f__Carnobacteriaceae	g__Granulicatella
Dial-a744	0.94	0.82	1.08	0.9703873859677064	0.47817	0.307377	1.08	0.91	1.29	0.9951098824467751	0.123154	0.0245902	p__Firmicutes	c__Clostridia	o__Clostridiales	f__Veillonellaceae	g__Dialister
Neis-6e4d	0.94	0.84	1.05	0.9703873859677064	-0.238146	0.0983607	0.87	0.76	0.99	0.9951098824467751	-0.399741	0.0696721	p__Proteobacteria	c__Betaproteobacteria	o__Neisseriales	f__Neisseriaceae	g__Neisseria
Eike-7bf6	0.94	0.73	1.22	0.9703873859677064	0.196113	0.188525	0.54	0.39	0.74	0.03650887264154815	-0.289399	0.0983607	p__Proteobacteria	c__Betaproteobacteria	o__Neisseriales	f__Neisseriaceae	g__Eikenella
[Pre-1412	0.93	0.86	1.02	0.9703873859677064	-0.0605848	0.0655738	1.3	1.16	1.47	0.002464195449276504	0.565181	0.336066	p__Bacteroidetes	c__Bacteroidia	o__Bacteroidales	f__[Paraprevotellaceae]	g__[Prevotella]
Bull-4893	0.93	0.88	0.98	0.9703873859677064	-0.285848	0.172131	1.02	0.96	1.09	0.9951098824467751	0.687267	0.516393	p__Firmicutes	c__Erysipelotrichi	o__Erysipelotrichales	f__Erysipelotrichaceae	g__Bulleidia
Mega-bd47	0.93	0.71	1.21	0.9703873859677064	-0.419822	0.17623	2.82	1.84	4.33	0.0004710798420305946	2.27898	0.278689	p__Firmicutes	c__Clostridia	o__Clostridiales	f__Veillonellaceae	g__Megasphaera
Haem-7120	0.93	0.84	1.04	0.9703873859677064	-0.0700796	0.0942623	0.82	0.72	0.94	0.6674908455784064	-0.859906	0.102459	p__Proteobacteria	c__Gammaproteobacteria	o__Pasteurellales	f__Pasteurellaceae	g__Haemophilus
[Pre-5cd6	0.92	0.71	1.18	0.9703873859677064	-0.531729	0.0696721	0.73	0.54	0.99	0.9951098824467751	0.311956	0.0368852	p__Bacteroidetes	c__Bacteroidia	o__Bacteroidales	f__[Paraprevotellaceae]	g__[Prevotella]
Prev-7e7d	0.92	0.77	1.1	0.9703873859677064	0.637799	0.266393	1.04	0.82	1.32	0.9951098824467751	-0.607216	0.00819672	p__Bacteroidetes	c__Bacteroidia	o__Bacteroidales	f__Prevotellaceae	g__Prevotella
Prev-959f	0.92	0.75	1.13	0.9703873859677064	0.0925859	0.118852	1.14	0.89	1.47	0.9951098824467751	0.307202	0.0204918	p__Bacteroidetes	c__Bacteroidia	o__Bacteroidales	f__Prevotellaceae	g__Prevotella
Porp-9f37	0.92	0.73	1.17	0.9703873859677064	0.243658	0.0942623	0.93	0.7	1.24	0.9951098824467751	-0.223139	0.0491803	p__Bacteroidetes	c__Bacteroidia	o__Bacteroidales	f__Porphyromonadaceae	g__Porphyromonas
Veil-ac72	0.92	0.78	1.08	0.9703873859677064	0.55036	0.0983607	1.04	0.85	1.27	0.9951098824467751	-0.579162	0.0286885	p__Firmicutes	c__Clostridia	o__Clostridiales	f__Veillonellaceae	g__Veillonella
Prev-9702	0.91	0.62	1.32	0.9703873859677064	-0.756044	0.0737705	1.27	0.81	1.99	0.9951098824467751	0.749406	0.0204918	p__Bacteroidetes	c__Bacteroidia	o__Bacteroidales	f__Prevotellaceae	g__Prevotella
Mega-5db7	0.91	0.67	1.24	0.9703873859677064	0.166533	0.180328	1.17	0.78	1.74	0.9951098824467751	0.105462	0.0860656	p__Firmicutes	c__Clostridia	o__Clostridiales	f__Veillonellaceae	g__Megasphaera
[Pre-0aed	0.9	0.7	1.16	0.9703873859677064	-0.0156636	0.102459	0.88	0.64	1.22	0.9951098824467751	-0.567509	0.0327869	p__Bacteroidetes	c__Bacteroidia	o__Bacteroidales	f__[Paraprevotellaceae]	g__[Prevotella]
[Pre-5fbf	0.9	0.68	1.2	0.9703873859677064	-0.56317	0.0901639	0.87	0.62	1.22	0.9951098824467751	0.404034	0.0122951	p__Bacteroidetes	c__Bacteroidia	o__Bacteroidales	f__[Paraprevotellaceae]	g__[Prevotella]
Neis-0df5	0.9	0.78	1.04	0.9703873859677064	-0.0879124	0.118852	0.8	0.67	0.95	0.9951098824467751	-0.880514	0.045082	p__Proteobacteria	c__Betaproteobacteria	o__Neisseriales	f__Neisseriaceae	g__Neisseria
Prev-5545	0.89	0.72	1.1	0.9703873859677064	0.162959	0.122951	1.66	1.21	2.26	0.3062739442117905	0.646607	0.106557	p__Bacteroidetes	c__Bacteroidia	o__Bacteroidales	f__Prevotellaceae	g__Prevotella
Capn-ac79	0.89	0.76	1.04	0.9703873859677064	0.0554113	0.0860656	0.83	0.69	1	0.9951098824467751	0.063514	0.0409836	p__Bacteroidetes	c__Flavobacteriia	o__Flavobacteriales	f__Flavobacteriaceae	g__Capnocytophaga
Prev-b94f	0.89	0.66	1.21	0.9703873859677064	-0.141117	0.135246	0.99	0.67	1.46	0.9951098824467751	-0.296179	0.057377	p__Bacteroidetes	c__Bacteroidia	o__Bacteroidales	f__Prevotellaceae	g__Prevotella
[Pre-cc74	0.89	0.62	1.27	0.9703873859677064	-0.142188	0.122951	1.16	0.72	1.84	0.9951098824467751	-0.607199	0.057377	p__Bacteroidetes	c__Bacteroidia	o__Bacteroidales	f__[Paraprevotellaceae]	g__[Prevotella]
Prev-cefa	0.89	0.81	0.98	0.9703873859677064	-0.333505	0.057377	1.21	1.06	1.37	0.7517779197034167	0.589587	0.32377	p__Bacteroidetes	c__Bacteroidia	o__Bacteroidales	f__Prevotellaceae	g__Prevotella
Stre-7764	0.89	0.74	1.07	0.9703873859677064	0.898883	0.684426	1.33	1.03	1.71	0.9951098824467751	0.426821	0.00409836	p__Firmicutes	c__Bacilli	o__Lactobacillales	f__Streptococcaceae	g__Streptococcus
Veil-a8c6	0.89	0.79	0.99	0.9703873859677064	-0.0517622	0.110656	0.87	0.76	0.99	0.9951098824467751	-0.154687	0.0491803	p__Firmicutes	c__Clostridia	o__Clostridiales	f__Veillonellaceae	g__Veillonella
Acti-3c0d	0.88	0.68	1.15	0.9703873859677064	0.877953	0.172131	1.35	0.95	1.92	0.9951098824467751	0.866209	0.0614754	p__Actinobacteria	c__Actinobacteria	o__Actinomycetales	f__Actinomycetaceae	g__Actinomyces
Prev-0c49	0.88	0.69	1.11	0.9703873859677064	0.176161	0.102459	0.93	0.69	1.25	0.9951098824467751	-0.418778	0.0204918	p__Bacteroidetes	c__Bacteroidia	o__Bacteroidales	f__Prevotellaceae	g__Prevotella
Capn-7bb4	0.88	0.74	1.05	0.9703873859677064	-0.19529	0.0737705	0.98	0.79	1.21	0.9951098824467751	-0.559806	0.520492	p__Bacteroidetes	c__Flavobacteriia	o__Flavobacteriales	f__Flavobacteriaceae	g__Capnocytophaga
Capn-9be3	0.88	0.71	1.1	0.9703873859677064	0.559786	0.0737705	0.93	0.69	1.26	0.9951098824467751	0.343811	0.0163934	p__Bacteroidetes	c__Flavobacteriia	o__Flavobacteriales	f__Flavobacteriaceae	g__Capnocytophaga
Sele-399e	0.88	0.63	1.24	0.9703873859677064	-0.154145	0.192623	1.09	0.69	1.73	0.9951098824467751	0.53812	0.102459	p__Firmicutes	c__Clostridia	o__Clostridiales	f__Veillonellaceae	g__Selenomonas
Neis-796f	0.88	0.72	1.06	0.9703873859677064	-0.547176	0.151639	0.99	0.77	1.26	0.9951098824467751	-0.460905	0.0819672	p__Proteobacteria	c__Betaproteobacteria	o__Neisseriales	f__Neisseriaceae	g__Neisseria
Capn-1785	0.87	0.71	1.05	0.9703873859677064	-0.367174	0.0819672	0.99	0.78	1.25	0.9951098824467751	0.0879304	0.0204918	p__Bacteroidetes	c__Flavobacteriia	o__Flavobacteriales	f__Flavobacteriaceae	g__Capnocytophaga
Prev-4297	0.87	0.69	1.1	0.9703873859677064	-0.670855	0.0983607	0.98	0.73	1.3	0.9951098824467751	-0.0517505	0.0204918	p__Bacteroidetes	c__Bacteroidia	o__Bacteroidales	f__Prevotellaceae	g__Prevotella
Prev-855b	0.87	0.62	1.21	0.9703873859677064	-0.736659	0.143443	0.84	0.56	1.25	0.9951098824467751	-0.503059	0.0655738	p__Bacteroidetes	c__Bacteroidia	o__Bacteroidales	f__Prevotellaceae	g__Prevotella
Capn-bd71	0.87	0.73	1.04	0.9703873859677064	-0.470206	0.0778689	0.81	0.66	0.99	0.9951098824467751	-0.00987709	0.045082	p__Bacteroidetes	c__Flavobacteriia	o__Flavobacteriales	f__Flavobacteriaceae	g__Capnocytophaga
[Pre-d7d4	0.87	0.68	1.12	0.9703873859677064	0.104039	0.0819672	0.6	0.44	0.82	0.2925562848562984	-0.566203	0.0286885	p__Bacteroidetes	c__Bacteroidia	o__Bacteroidales	f__[Paraprevotellaceae]	g__[Prevotella]
Stre-0531	0.87	0.79	0.97	0.9703873859677064	-0.0363952	0.0614754	1	0.88	1.12	0.9951098824467751	0.68119	0.0163934	p__Firmicutes	c__Bacilli	o__Lactobacillales	f__Streptococcaceae	g__Streptococcus
Laut-7bd8	0.87	0.73	1.03	0.9703873859677064	-0.0564784	0.155738	0.81	0.65	1.02	0.9951098824467751	-0.415349	0.0737705	p__Proteobacteria	c__Betaproteobacteria	o__Burkholderiales	f__Burkholderiaceae	g__Lautropia
Prev-1be1	0.85	0.73	0.99	0.9703873859677064	0.550018	0.17623	1.08	0.89	1.31	0.9951098824467751	-0.0843021	0.0163934	p__Bacteroidetes	c__Bacteroidia	o__Bacteroidales	f__Prevotellaceae	g__Prevotella
Porp-3c81	0.85	0.6	1.21	0.9703873859677064	-0.422881	0.114754	0.67	0.43	1.02	0.9951098824467751	-1.20368	0.0491803	p__Bacteroidetes	c__Bacteroidia	o__Bacteroidales	f__Porphyromonadaceae	g__Porphyromonas
[Pre-9227	0.85	0.66	1.1	0.9703873859677064	0.0737445	0.0983607	0.65	0.49	0.86	0.5431723970032928	-0.715786	0.467213	p__Bacteroidetes	c__Bacteroidia	o__Bacteroidales	f__[Paraprevotellaceae]	g__[Prevotella]
Prev-c7d7	0.85	0.73	0.98	0.9703873859677064	0.363796	0.139344	1.05	0.87	1.27	0.9951098824467751	-0.416611	0.0204918	p__Bacteroidetes	c__Bacteroidia	o__Bacteroidales	f__Prevotellaceae	g__Prevotella
Pept-facb	0.85	0.75	0.97	0.9703873859677064	0.145045	0.159836	0.68	0.59	0.79	3.524352057744916e-05	-0.492784	0.233607	p__Firmicutes	c__Clostridia	o__Clostridiales	f__Peptococcaceae	g__Peptococcus
Trep-8627	0.85	0.62	1.15	0.9703873859677064	-0.0153016	0.110656	0.65	0.46	0.93	0.9951098824467751	-0.0138045	0.00819672	p__Spirochaetes	c__Spirochaetes	o__Spirochaetales	f__Spirochaetaceae	g__Treponema
[Pre-5c62	0.84	0.73	0.97	0.9703873859677064	-0.184162	0.0901639	0.9	0.76	1.06	0.9951098824467751	-0.304834	0.0163934	p__Bacteroidetes	c__Bacteroidia	o__Bacteroidales	f__[Paraprevotellaceae]	g__[Prevotella]
Mega-03cc	0.84	0.71	1.01	0.9703873859677064	0.0162941	0.131148	0.93	0.75	1.15	0.9951098824467751	-0.00838058	0.0614754	p__Firmicutes	c__Clostridia	o__Clostridiales	f__Veillonellaceae	g__Megasphaera
Laut-7461	0.84	0.61	1.17	0.9703873859677064	-0.106668	0.204918	0.73	0.48	1.1	0.9951098824467751	-0.687134	0.106557	p__Proteobacteria	c__Betaproteobacteria	o__Burkholderiales	f__Burkholderiaceae	g__Lautropia
Acti-1d09	0.83	0.6	1.13	0.9703873859677064	0.523491	0.151639	1.16	0.78	1.72	0.9951098824467751	0.584661	0.0737705	p__Actinobacteria	c__Actinobacteria	o__Actinomycetales	f__Actinomycetaceae	g__Actinomyces
Prev-3045	0.83	0.58	1.19	0.9703873859677064			1.54	0.96	2.49	0.9951098824467751			p__Bacteroidetes	c__Bacteroidia	o__Bacteroidales	f__Prevotellaceae	g__Prevotella
Prev-64e1	0.83	0.6	1.15	0.9703873859677064	-1.29157	0.221311	0.92	0.61	1.4	0.9951098824467751	0.0226085	0.0409836	p__Bacteroidetes	c__Bacteroidia	o__Bacteroidales	f__Prevotellaceae	g__Prevotella
Acti-b700	0.83	0.7	0.98	0.9703873859677064	-0.0994948	0.110656	0.82	0.66	1	0.9951098824467751	-0.544891	0.045082	p__Proteobacteria	c__Gammaproteobacteria	o__Pasteurellales	f__Pasteurellaceae	g__Actinobacillus
Prev-4585	0.82	0.66	1.02	0.9703873859677064	-0.385001	0.127049	0.97	0.74	1.28	0.9951098824467751	0.0245407	0.0409836	p__Bacteroidetes	c__Bacteroidia	o__Bacteroidales	f__Prevotellaceae	g__Prevotella
Prev-b3f2	0.82	0.71	0.95	0.9703873859677064	-0.541333	0.0819672	1.59	1.28	1.98	0.006097586111623535	0.0309808	0.0778689	p__Bacteroidetes	c__Bacteroidia	o__Bacteroidales	f__Prevotellaceae	g__Prevotella
Geme-4b0c	0.82	0.64	1.05	0.9703873859677064	0.824777	0.286885	0.93	0.67	1.29	0.9951098824467751	-0.14722	0.00409836	p__Firmicutes	c__Bacilli	o__Gemellales	f__Gemellaceae	f__Gemellaceae
Veil-8f88	0.82	0.7	0.96	0.9703873859677064	-0.766703	0.196721	1.35	1.1	1.65	0.8956468438675369	1.02992	0.0983607	p__Firmicutes	c__Clostridia	o__Clostridiales	f__Veillonellaceae	g__Veillonella
Aggr-65f1	0.82	0.57	1.18	0.9703873859677064	0.0383074	0.172131	1.03	0.65	1.64	0.9951098824467751	0.313972	0.0737705	p__Proteobacteria	c__Gammaproteobacteria	o__Pasteurellales	f__Pasteurellaceae	g__Aggregatibacter
King-9111	0.82	0.6	1.13	0.9703873859677064	-0.00811165	0.221311	0.71	0.48	1.04	0.9951098824467751	-0.266546	0.0696721	p__Proteobacteria	c__Betaproteobacteria	o__Neisseriales	f__Neisseriaceae	g__Kingella
Acti-c83a	0.81	0.67	0.97	0.9703873859677064	0.63446	0.180328	1.28	1.02	1.61	0.9951098824467751	1.10176	0.0737705	p__Actinobacteria	c__Actinobacteria	o__Actinomycetales	f__Actinomycetaceae	g__Actinomyces
Prev-3689	0.81	0.58	1.15	0.9703873859677064			0.8	0.51	1.24	0.9951098824467751			p__Bacteroidetes	c__Bacteroidia	o__Bacteroidales	f__Prevotellaceae	g__Prevotella
Prev-7812	0.81	0.57	1.15	0.9703873859677064	-0.60333	0.0778689	1.19	0.78	1.83	0.9951098824467751	0.0958972	0.0532787	p__Bacteroidetes	c__Bacteroidia	o__Bacteroidales	f__Prevotellaceae	g__Prevotella
Capn-f162	0.81	0.64	1.02	0.9703873859677064	0.15546	0.188525	0.53	0.4	0.71	0.003680831206008985	-1.08411	0.159836	p__Bacteroidetes	c__Flavobacteriia	o__Flavobacteriales	f__Flavobacteriaceae	g__Capnocytophaga
Aggr-07b7	0.81	0.55	1.18	0.9703873859677064	0.394985	0.17623	0.87	0.54	1.4	0.9951098824467751	-0.64505	0.0491803	p__Proteobacteria	c__Gammaproteobacteria	o__Pasteurellales	f__Pasteurellaceae	g__Aggregatibacter
[Pre-35b5	0.8	0.67	0.96	0.9703873859677064	-0.591351	0.0696721	0.82	0.67	1	0.9951098824467751	-0.478701	0.504098	p__Bacteroidetes	c__Bacteroidia	o__Bacteroidales	f__[Paraprevotellaceae]	g__[Prevotella]
[Pre-4eab	0.8	0.56	1.13	0.9703873859677064	0.231428	0.114754	1.38	0.86	2.21	0.9951098824467751	-0.262974	0.0532787	p__Bacteroidetes	c__Bacteroidia	o__Bacteroidales	f__[Paraprevotellaceae]	g__[Prevotella]
[Wee-c30a	0.8	0.6	1.06	0.9703873859677064	-0.111456	0.0860656	0.73	0.51	1.06	0.9951098824467751	-1.23504	0.381148	p__Bacteroidetes	c__Flavobacteriia	o__Flavobacteriales	f__[Weeksellaceae]	f__[Weeksellaceae]
Prev-c32d	0.8	0.63	1.01	0.9703873859677064	0.121607	0.143443	1.18	0.87	1.59	0.9951098824467751	0.255035	0.0368852	p__Bacteroidetes	c__Bacteroidia	o__Bacteroidales	f__Prevotellaceae	g__Prevotella
Mega-0aec	0.79	0.64	0.97	0.9703873859677064	-0.373855	0.122951	1.43	1.1	1.87	0.9951098824467751	1.11669	0.217213	p__Firmicutes	c__Clostridia	o__Clostridiales	f__Veillonellaceae	g__Megasphaera
Porp-d06e	0.78	0.66	0.94	0.9703873859677064	-0.792583	0.204918	1	0.81	1.23	0.9951098824467751	0.375173	0.0327869	p__Bacteroidetes	c__Bacteroidia	o__Bacteroidales	f__Porphyromonadaceae	g__Porphyromonas
Prev-ee16	0.78	0.55	1.1	0.9703873859677064	-0.467839	0.106557	1.31	0.84	2.03	0.9951098824467751	0.57811	0.045082	p__Bacteroidetes	c__Bacteroidia	o__Bacteroidales	f__Prevotellaceae	g__Prevotella
Haem-6630	0.78	0.57	1.06	0.9703873859677064	-0.128774	0.163934	0.68	0.47	1	0.9951098824467751	-1.46976	0.057377	p__Proteobacteria	c__Gammaproteobacteria	o__Pasteurellales	f__Pasteurellaceae	g__Haemophilus
Prev-6906	0.77	0.59	1.01	0.9703873859677064	0.0447628	0.0983607	0.92	0.65	1.28	0.9951098824467751	0.253389	0.0532787	p__Bacteroidetes	c__Bacteroidia	o__Bacteroidales	f__Prevotellaceae	g__Prevotella
Palu-ab2a	0.77	0.59	0.99	0.9703873859677064	-0.261135	0.122951	1.21	0.86	1.71	0.9951098824467751	0.115259	0.0614754	p__Bacteroidetes	c__Bacteroidia	o__Bacteroidales	f__Porphyromonadaceae	g__Paludibacter
Acti-51a6	0.76	0.56	1.04	0.9703873859677064	-0.236907	0.147541	1.65	1.05	2.6	0.9951098824467751	-0.716836	0.0655738	p__Actinobacteria	c__Actinobacteria	o__Actinomycetales	f__Actinomycetaceae	g__Actinomyces
Porp-4cd3	0.75	0.6	0.94	0.9703873859677064	-0.318047	0.118852	0.94	0.72	1.24	0.9951098824467751	0.539098	0.0245902	p__Bacteroidetes	c__Bacteroidia	o__Bacteroidales	f__Porphyromonadaceae	g__Porphyromonas
Prev-5dd1	0.75	0.55	1.03	0.9703873859677064	-0.676029	0.0778689	0.8	0.57	1.13	0.9951098824467751	-0.0443172	0.151639	p__Bacteroidetes	c__Bacteroidia	o__Bacteroidales	f__Prevotellaceae	g__Prevotella
Prev-7116	0.75	0.53	1.06	0.9703873859677064	0.0756411	0.106557	0.64	0.43	0.95	0.9951098824467751	-0.283485	0.0286885	p__Bacteroidetes	c__Bacteroidia	o__Bacteroidales	f__Prevotellaceae	g__Prevotella
Sele-5b57	0.75	0.61	0.92	0.9703873859677064	-0.759441	0.135246	0.89	0.7	1.13	0.9951098824467751	-0.322652	0.0532787	p__Firmicutes	c__Clostridia	o__Clostridiales	f__Veillonellaceae	g__Selenomonas
Acti-d79e	0.74	0.52	1.05	0.9703873859677064	0.554753	0.127049	1.09	0.71	1.67	0.9951098824467751	1.56772	0.0737705	p__Actinobacteria	c__Actinobacteria	o__Actinomycetales	f__Actinomycetaceae	g__Actinomyces
Neis-9c41	0.74	0.56	0.97	0.9703873859677064	-0.644382	0.139344	0.63	0.46	0.85	0.6056215660373272	-1.00587	0.106557	p__Proteobacteria	c__Betaproteobacteria	o__Neisseriales	f__Neisseriaceae	g__Neisseria
Bact-3021	0.73	0.57	0.95	0.9703873859677064	-0.816797	0.262295	1.17	0.86	1.58	0.9951098824467751	0.843517	0.0491803	p__Bacteroidetes	c__Bacteroidia	o__Bacteroidales	f__Bacteroidaceae	g__Bacteroides
Veil-dd8d	0.73	0.54	0.98	0.9703873859677064	-0.237005	0.143443	0.78	0.53	1.16	0.9951098824467751	-0.0996277	0.0655738	p__Firmicutes	c__Clostridia	o__Clostridiales	f__Veillonellaceae	g__Veillonella
Coma-a314	0.73	0.56	0.96	0.9703873859677064	0.210718	0.192623	0.97	0.69	1.37	0.9951098824467751	-0.0942678	0.139344	p__Proteobacteria	c__Betaproteobacteria	o__Burkholderiales	f__Comamonadaceae	f__Comamonadaceae
Acti-89d5	0.72	0.5	1.04	0.9703873859677064	0.409523	0.143443	2.07	1.23	3.49	0.9951098824467751	1.23375	0.0655738	p__Actinobacteria	c__Actinobacteria	o__Actinomycetales	f__Actinomycetaceae	g__Actinomyces
Capn-fec1	0.71	0.53	0.95	0.9703873859677064	-0.267966	0.0901639	1.55	1.06	2.26	0.9951098824467751	0.38126	0.0204918	p__Bacteroidetes	c__Flavobacteriia	o__Flavobacteriales	f__Flavobacteriaceae	g__Capnocytophaga
Sele-fc6d	0.71	0.51	0.97	0.9703873859677064	-0.77611	0.180328	1.17	0.8	1.72	0.9951098824467751	0.895219	0.0819672	p__Firmicutes	c__Clostridia	o__Clostridiales	f__Veillonellaceae	g__Selenomonas
Capn-a6cc	0.69	0.51	0.94	0.9703873859677064	-0.726005	0.0983607	1.03	0.71	1.51	0.9951098824467751	0.0129994	0.0655738	p__Bacteroidetes	c__Flavobacteriia	o__Flavobacteriales	f__Flavobacteriaceae	g__Capnocytophaga
Prev-d6de	0.69	0.5	0.95	0.9703873859677064	0.0133022	0.122951	1.18	0.81	1.71	0.9951098824467751	0.285133	0.0368852	p__Bacteroidetes	c__Bacteroidia	o__Bacteroidales	f__Prevotellaceae	g__Prevotella
[Pre-7290	0.68	0.49	0.94	0.9703873859677064	-0.406219	0.114754	1.03	0.68	1.57	0.9951098824467751	-0.799989	0.0491803	p__Bacteroidetes	c__Bacteroidia	o__Bacteroidales	f__[Paraprevotellaceae]	g__[Prevotella]
[Pre-ceff	0.68	0.46	0.99	0.9703873859677064	0.0830734	0.0983607	2.06	1.21	3.51	0.9951098824467751	-0.189551	0.057377	p__Bacteroidetes	c__Bacteroidia	o__Bacteroidales	f__[Paraprevotellaceae]	g__[Prevotella]
Cory-0125	0.67	0.48	0.92	0.9703873859677064	-0.371778	0.127049	0.91	0.61	1.36	0.9951098824467751	-0.135566	0.0696721	p__Actinobacteria	c__Actinobacteria	o__Actinomycetales	f__Corynebacteriaceae	g__Corynebacterium
Prev-fc6e	0.67	0.49	0.92	0.9703873859677064	0.59674	0.0860656	0.73	0.5	1.06	0.9951098824467751	-0.686312	0.0286885	p__Bacteroidetes	c__Bacteroidia	o__Bacteroidales	f__Prevotellaceae	g__Prevotella
Aggr-ca07	0.59	0.41	0.87	0.9703873859677064	0.615213	0.143443	1.02	0.65	1.6	0.9951098824467751	-0.0839237	0.0614754	p__Proteobacteria	c__Gammaproteobacteria	o__Pasteurellales	f__Pasteurellaceae	g__Aggregatibacter
